# Supplementary material for: Prognostic Significance of Amino Acid Metabolism-Related Genes in Prostate Cancer Retrieved by Machine Learning
Source: Cancers (Basel). 2023 Feb 18;15(4):1309. doi: 10.3390/cancers15041309 (PMC9954451; doi:10.3390/cancers15041309)
Supplement: Supplementary file 1 [file cancers-15-01309-s001.zip]

Archive with 1 entries (1 files):
- cancers-2158349-supplementary.pdf
